# Supplementary material for: Most suitable plant communities for the slope reclamation of the Zhengzhou-Xinxiang section of the Beijing-Hong Kong-Macao expressway
Source: PLoS One. 2024 Feb 14;19(2):e0297004. doi: 10.1371/journal.pone.0297004 (PMC10866477; doi:10.1371/journal.pone.0297004)
Supplement: S1 Data — (XLSX) [file pone.0297004.s001.xlsx]

## Sheet: soil chemical property
		TN（g/kg)	TP（g/kg)	TK（g/kg)	pH	OM（g/kg)
PC1	repetition 1	0.551101	0.48639	17.1452	8.875	12.963
	repetition 2	0.207966	0.45902	17.6695	9.145	6.3905
	repetition 3	0.359123	0.498667	17.6647	9.18	8.51485
PC2	repetition 1	0.299962	0.457251	17.3338	9.09	7.66586
	repetition 2	0.387415	0.487421	17.3865	8.865	9.8224
	repetition 3	0.373201	0.497407	17.4084	9	10.7376
PC3	repetition 1	0.524431	0.620062	17.2947	9.03	13.7757
	repetition 2	0.482959	0.593571	16.9744	8.875	13.4348
	repetition 3	0.498993	0.618488	17.3896	9.045	11.3179
PC4	repetition 1	0.326076	0.473995	18.1334	8.96	7.23244
	repetition 2	0.457266	0.569044	17.9509	8.86	10.0175
	repetition 3	0.434455	0.538962	17.5596	8.935	9.19246
PC5	repetition 1	0.645816	0.519546	17.9342	8.82	17.0535
	repetition 2	0.44852	0.515395	17.756	8.9	10.4913
	repetition 3	0.545125	0.520264	17.8643	8.87432	13.8003
PC6	repetition 1	0.557469	0.537764	18.6239	8.945	12.605
	repetition 2	0.245022	0.436494	17.8888	8.89	5.66497
	repetition 3	0.260175	0.476278	18.5879	9.15	5.74688
PC7	repetition 1	0.402525	0.51719	18.038	8.95	7.87994
	repetition 2	0.416799	0.49979	18.4532	8.985	9.36159
	repetition 3	0.26864	0.449972	17.3073	8.99	6.13728
PC8	repetition 1	0.339831	0.47689	17.9887	8.965	10.1566
	repetition 2	0.289423	0.443437	17.6975	8.9	7.10042
	repetition 3	0.355922	0.503398	17.4289	8.94	8.57589
PC9	repetition 1	0.314025	0.532019	17.5466	8.94	9.16644
	repetition 2	0.447973	0.525287	17.1402	9.01	11.3718
	repetition 3	0.477895	0.589291	16.7355	8.82	12.3708
PC10	repetition 1	0.395839	0.524596	17.4124	8.99	9.7096
	repetition 2	0.505982	0.541555	17.3814	8.96	13.878
	repetition 3	0.643557	0.54855	16.5787	8.945	18.9061

## Sheet: soil physical property
		smc(%)	sbd(g/cm3)	sswhc(%)
PC1	repetition 1	7.67558	1.3035	1.10879
	repetition 2	6.24835	1.345	1.0614
	repetition 3	6.88322	1.293	1.10944
PC2	repetition 1	6.85214	1.267	1.11975
	repetition 2	6.07487	1.301	1.07429
	repetition 3	4.83675	1.252	1.10037
PC3	repetition 1	10.4933	1.3215	1.10455
	repetition 2	9.8465	1.05	1.39775
	repetition 3	8.45858	1.1455	1.28233
PC4	repetition 1	7.56168	1.46	0.983775
	repetition 2	15.1154	1.4005	1.02049
	repetition 3	7.76992	1.471	0.973419
PC5	repetition 1	8.20252	1.439	0.977776
	repetition 2	9.56761	1.4545	0.97315
	repetition 3	8.55828	1.459	0.956599
PC6	repetition 1	7.00643	1.523	0.922308
	repetition 2	10.2042	1.4775	0.952493
	repetition 3	9.4181	1.439	0.973752
PC7	repetition 1	4.91153	1.5255	0.910929
	repetition 2	4.56172	1.505	0.929161
	repetition 3	4.992	1.5825	0.873934
PC8	repetition 1	3.83749	1.4015	1.00219
	repetition 2	1.90884	1.3715	0.990253
	repetition 3	4.55675	1.3765	1.01283
PC9	repetition 1	11.9693	1.3395	1.06068
	repetition 2	11.4973	1.2605	10.7722
	repetition 3	9.30161	1.3815	1.02236
PC10	repetition 1	17.2185	1.2325	1.18897
	repetition 2	19.2667	1.2865	1.15493
	repetition 3	17.1579	1.2255	1.22949
smc=soil moisture content
sbd=soil bulk density
sswhc=soil saturation water holding capacity

## Sheet: diversity of PC
		SW	Pielou	Richness
VC1	repetition 1	1.66	0.8	8
	repetition 2	1.82	0.87	8
	repetition 3	0.66	0.91	6
VC2	repetition 1	1.86	0.81	10
	repetition 2	1.96	0.89	9
	repetition 3	1.74	0.84	8
VC3	repetition 1	1.26	0.91	4
	repetition 2	1.94	0.93	8
	repetition 3	1.28	0.8	5
VC4	repetition 1	1.21	0.87	4
	repetition 2	1.45	0.9	5
	repetition 3	1.15	0.85	4
VC5	repetition 1	1.43	0.89	5
	repetition 2	0.66	0.95	2
	repetition 3	0.69	0.99	2
VC6	repetition 1	1.5	0.77	7
	repetition 2	1.44	0.9	5
	repetition 3	1.1	1	3
VC7	repetition 1	1.33	0.74	6
	repetition 2	1.28	0.71	6
	repetition 3	1.11	0.69	5
VC8	repetition 1	0.41	0.59	2
	repetition 2	0.79	0.72	3
	repetition 3	0.76	0.54	4
VC9	repetition 1	1.53	0.85	6
	repetition 2	1.54	0.86	6
	repetition 3	1.57	0.88	6
VC10	repetition 1	1.05	0.65	5
	repetition 2	1.5	0.72	8
	repetition 3	1.36	0.7	7
smc=soil moisture content
sbd=soil bulk density
sswhc=soil saturation water holding capacity

## Sheet: PC biomass
		PC roductivity
PC1	repetition 1	1.11501e+06
	repetition 2	582597
	repetition 3	1.01505e+06
PC2	repetition 1	774855
	repetition 2	2717.71
	repetition 3	1056.73
PC3	repetition 1	2473.46
	repetition 2	839271
	repetition 3	28217.6
PC4	repetition 1	890.173
	repetition 2	1125.09
	repetition 3	1308.17
PC5	repetition 1	11717.4
	repetition 2	1646.06
	repetition 3	631.156
PC6	repetition 1	95793
	repetition 2	8228.36
	repetition 3	22065.4
PC7	repetition 1	1.50801e+06
	repetition 2	84530.3
	repetition 3	1.34107e+06
PC8	repetition 1	15075.5
	repetition 2	8031.34
	repetition 3	7344.2
PC9	repetition 1	15655.3
	repetition 2	4727.58
	repetition 3	94.5533
PC10	repetition 1	274.558
	repetition 2	2715.08
	repetition 3	266.373
